# Supplementary material for: Aggregation-induced emission of matrix-free graphene quantum dots via selective edge functionalization of rotor molecules
Source: Sci Adv. 2023 Feb 17;9(7):eade2585. doi: 10.1126/sciadv.ade2585 (PMC9937574; doi:10.1126/sciadv.ade2585)
Supplement: Supplementary file 2 — Movie S1 [file sciadv.ade2585_movie_s1.zip]

Archive with 1 entries (1 files):
- sciadv.ade2585_movie_s1.mp4
